# Supplementary material for: Multifunctional Properties of a Bacillus thuringiensis Strain (BST-122): Beyond the Parasporal Crystal
Source: Toxins (Basel). 2022 Nov 7;14(11):768. doi: 10.3390/toxins14110768 (PMC9695252; doi:10.3390/toxins14110768)
Supplement: Supplementary file 1 [file toxins-14-00768-s001.zip]

Archive with 1 entries (1 files):
- toxins-1991597-supplementary.pdf
